# Supplementary material for: Gene–Physical Activity Interplay in Depression: Candidate–Gene Interactions, Polygenic Susceptibility, Lifestyle Context, and Mendelian Randomization Evidence—Systematic Review
Source: J Clin Med. 2026 Jun 27;15(13):5025. doi: 10.3390/jcm15135025 (PMC13362543; doi:10.3390/jcm15135025)
Supplement: Supplementary file 1 [file jcm-15-05025-s001.zip]

Archive with 2 entries (2 files):
- jcm-4283259-Supplementary S1.pdf
- jcm-4283259-Table S1.pdf
